# Supplementary material for: DNA hypomethylation-related overexpression of SFN, GORASP2 and ZYG11A is a novel prognostic biomarker for early stage lung adenocarcinoma
Source: Oncotarget. 2019 Feb 26;10(17):1625–36. doi: 10.18632/oncotarget.26676 (PMC6422190; doi:10.18632/oncotarget.26676)
Supplement: Supplementary file 2 [file oncotarget-10-1625-s002.xlsx]

## Sheet: Supplementary Table 1
Supplementary Table 1: List of hypermethylated genes
				Beta Value
									Mean	Mean	Meth
Gene Name	Normal		AIS			Invasive			AIS	Invasive	Diff	CPG sites location
	1	2	1	2	3	1	2	3				TSS200
PROX1-AS1	4.58222e-05	0.0106507	0.0208318	0.0226982	0.0143975	0.787992	0.479682	0.138984	0.0193092	0.468886	0.449576	Shore
VWC2	0.0301806	0.0240572	0.0572215	0.0601153	0.0767813	0.728635	0.120195	0.3723	0.064706	0.407043	0.342337	Island
KIAA1614	0.0694446	0.0681578	0.174837	0.172518	0.121343	0.460725	0.558103	0.444633	0.156233	0.48782	0.331587	Island
GPRASP1	0.0157135	0.0261154	0.0466224	0.04012	0.0229806	0.451155	0.562099	0.0722768	0.0365743	0.361844	0.325269	Island
PNMA3	0.0410411	0.0408502	0.117142	0.0750441	0.0528754	0.540148	0.540163	0.118067	0.081687	0.399459	0.317772	Island
CNTNAP2	0.0802418	0.0974394	0.179693	0.116658	0.191867	0.618194	0.512374	0.307212	0.162739	0.47926	0.316521	Island
SYT9	0.0210261	0.0424723	0.190375	0.0791922	0.0838283	0.570981	0.340927	0.3551	0.117798	0.422336	0.304537	Island
ZIC3	0.0816073	0.146028	0.233279	0.180889	0.228291	0.658288	0.493346	0.386442	0.214153	0.512692	0.298539	Island
MAP7D2	0.0476996	0.0442728	0.141178	0.0691031	0.0859946	0.612804	0.464609	0.106537	0.0987586	0.39465	0.295892	Island
RNF126P1	0.229771	0.215409	0.462608	0.241819	0.332072	0.777783	0.706025	0.438559	0.3455	0.640789	0.295289	Island
BHLHB9	0.0301741	0.0212362	0.125168	0.0503395	0.066336	0.633974	0.427058	0.0665178	0.0806147	0.37585	0.295235	Island
PHACTR3	0.106504	0.0859208	0.112291	0.128871	0.159084	0.600769	0.251432	0.431328	0.133415	0.427843	0.294428	Island
INSM1	0.02828	0.0264	0.09984	0.05491	0.04607	0.37998	0.26979	0.41927	0.06694	0.356347	0.289407	Island
BEX1	0.108311	0.129257	0.122486	0.182889	0.107263	0.561586	0.503415	0.212878	0.137546	0.42596	0.288414	Island
NKX1-1	0.0777761	0.094262	0.171636	0.125016	0.146974	0.41587	0.480869	0.385861	0.147875	0.427533	0.279658	Island
SORCS1	0.0206224	0.0159989	0.0245322	0.0691673	0.0708605	0.61916	0.0608143	0.300907	0.0548533	0.32696	0.272107	Island
MCHR2	0.196497	0.156151	0.252589	0.208322	0.27516	0.5542	0.558078	0.43736	0.245357	0.516546	0.271189	Island
CADM3	0.0690945	0.0710947	0.114735	0.0856356	0.131228	0.423129	0.38646	0.33154	0.110533	0.380376	0.269843	Island
HIST1H4F	0.07075	0.0877585	0.0856206	0.193457	0.166818	0.633313	0.397573	0.214595	0.148632	0.41516	0.266529	Shore
TDRD5	0.127409	0.143441	0.21956	0.230827	0.261921	0.567541	0.504194	0.431074	0.237436	0.500936	0.263501	Island
POU3F4	0.0885978	0.0864593	0.247442	0.185238	0.175101	0.604994	0.513207	0.269655	0.202594	0.462619	0.260025	Shore
TOX2	0.0593695	0.0809006	0.124244	0.078842	0.089653	0.399723	0.434015	0.226914	0.0975796	0.35355	0.255971	Island
MEF2C	0.127867	0.129002	0.180431	0.0961315	0.145186	0.610197	0.348871	0.223502	0.140583	0.39419	0.253607	Shore
SLC32A1	0.0390039	0.0448937	0.186387	0.173336	0.31155	0.514507	0.492186	0.418357	0.223758	0.475017	0.251259	Island
LOC644538	0.0514028	0.0468674	0.0765473	0.102705	0.0612239	0.540033	0.372049	0.0642608	0.0801588	0.325448	0.245289	Island
DCAF12L1	0.156663	0.204895	0.468629	0.233871	0.314806	0.706628	0.585232	0.457182	0.339102	0.583014	0.243912	Island
ADAMTS20	0.0535946	0.0576467	0.276966	0.08812	0.260255	0.591564	0.405684	0.359123	0.208447	0.452123	0.243676	Island
PRDM14	0.100493	0.154455	0.247508	0.227312	0.167505	0.487628	0.434937	0.441694	0.214108	0.454753	0.240645	Island
SORCS1	0.0547154	0.0851348	0.0892709	0.10207	0.103909	0.510959	0.182261	0.315043	0.0984166	0.336088	0.237671	Island
ANKRD60	0.00710783	0.00904095	0.0448247	0.0238399	0.0404301	0.379741	0.181281	0.254888	0.0363649	0.27197	0.235605	Island
FAIM2	0.0540805	0.0423054	0.196234	0.411819	0.218834	0.638871	0.521703	0.372389	0.275629	0.510988	0.235359	Island
CLIP4	0.0169735	0.0344435	0.0200786	0.0452665	0.036175	0.611903	0.180882	0.0104905	0.03384	0.267758	0.233918	Island
DCDC2C	0.0811527	0.123939	0.415464	0.202988	0.129358	0.792679	0.234451	0.416263	0.24927	0.481131	0.231861	Island
GPRASP2	0.0876725	0.129569	0.0799395	0.128468	0.146309	0.303194	0.488418	0.255422	0.118239	0.349011	0.230772	Island
ARHGAP4	0.136923	0.145519	0.0649969	0.137038	0.0968212	0.603417	0.348717	0.0315193	0.0996187	0.327884	0.228266	Shore
CSDAP1	0.0584715	0.0547165	0.238767	0.131792	0.131481	0.506898	0.375967	0.303483	0.167347	0.39545	0.228103	Island
GPRASP1	0.0378592	0.023344	0.133076	0.0234537	0.0459067	0.332272	0.51327	0.0318824	0.0674786	0.292475	0.224996	Island
ETV2	0.102317	0.0913281	0.18354	0.104713	0.131267	0.610474	0.36287	0.114768	0.13984	0.362704	0.222864	Shore
WNT16	0.184306	0.198579	0.259042	0.226382	0.296116	0.656189	0.4063	0.385633	0.260513	0.482707	0.222194	Shore
TTYH1	0.0211912	0.0184225	0.112175	0.0431916	0.0338416	0.543877	0.181047	0.124544	0.0630696	0.283156	0.220086	Shore
FGD5P1	0.113899	0.104161	0.339134	0.192063	0.107334	0.515298	0.384345	0.393912	0.212844	0.431185	0.218341	Island
GYPC	0.0256645	0.0641418	0.0264318	0.0269224	0.0284946	0.528664	0.17127	0.0344272	0.0272829	0.244787	0.217504	Shore
GSTP1	0.0148058	0.0100074	0.000115518	0.0273589	0.0121309	0.65954	0.00785478	0.0221686	0.0132018	0.229854	0.216653	Island
KCNQ5	0.0691903	0.0654882	0.0703831	0.0813824	0.0665519	0.539191	0.0984384	0.224792	0.0727725	0.287474	0.214701	Island
TTBK1	0.0271836	0.0388053	0.537847	0.0929157	0.0766778	0.736853	0.299947	0.313607	0.235814	0.450136	0.214322	Island
PCDHB12	0.156289	0.138264	0.180141	0.144329	0.180226	0.739539	0.243359	0.162104	0.168232	0.381667	0.213435	Shore
ZNF876P	0.16357	0.128898	0.261325	0.197745	0.334155	0.693689	0.418364	0.321116	0.264408	0.477723	0.213314	Shore
SPAG6	0.147085	0.201182	0.485924	0.199349	0.229711	0.597448	0.479812	0.475958	0.304995	0.517739	0.212745	Island
FGF3	0.0599237	0.0761125	0.116493	0.124299	0.0923452	0.453528	0.191054	0.326363	0.111046	0.323649	0.212603	Island
BDNF	0.079476	0.0853496	0.145291	0.124085	0.11211	0.488586	0.354922	0.173919	0.127162	0.339142	0.211981	Shore
SCGN	0.125794	0.181966	0.336346	0.213825	0.22568	0.564455	0.473586	0.371585	0.258617	0.469875	0.211258	Island
CACNB2	0.0641506	0.0594041	0.0849542	0.105423	0.102158	0.567411	0.204144	0.152798	0.0975116	0.308118	0.210606	Island
SLC6A2	0.107916	0.119281	0.128274	0.147357	0.146813	0.64375	0.145155	0.261899	0.140815	0.350268	0.209453	Island
EMID2	0.0673155	0.0939432	0.280085	0.286888	0.266927	0.60659	0.495953	0.355469	0.277967	0.486004	0.208037	Island
ZNF542	0.0183699	0.0348583	0.0783686	0.0701582	0.127381	0.463675	0.391957	0.0336896	0.0919694	0.29644	0.204471	Island
ZNF674	0.0364537	0.030051	0.0430207	0.0264678	0.012248	0.0522054	0.615045	0.0244765	0.0272455	0.230576	0.20333	Island
FAM155B	0.0522092	0.0389839	0.0959303	0.0855864	0.0799883	0.200288	0.571473	0.0960324	0.0871683	0.289264	0.202096	Island
PCDHA2	0.12399	0.1249	0.18543	0.18956	0.0929	0.59917	0.35304	0.12168	0.155963	0.357963	0.202	Shore
AJAP1	0.0302461	0.044513	0.39602	0.0756102	0.12077	0.623064	0.249339	0.325826	0.197467	0.39941	0.201943	Island
IRAK1	0.0300603	0.0121049	0.030914	0.0194017	0.0133975	0.0359084	0.618901	0.0132914	0.0212377	0.2227	0.201462	Island
CPEB1	0.01851	0.02934	0.30211	0.07953	0.05905	0.48861	0.146	0.41018	0.146897	0.348263	0.201367	Island
MAP7D2	0.0663504	0.0750757	0.0841579	0.0532426	0.0818191	0.565549	0.206254	0.0494445	0.0730732	0.273749	0.200676	Island
CCDC22	0.0890758	0.083422	0.0909463	0.0949197	0.0923394	0.377371	0.419572	0.0807076	0.0927351	0.29255	0.199815	Shore
CLVS2	0.0619876	0.0719778	0.191707	0.128435	0.202295	0.522499	0.328941	0.267918	0.174146	0.373119	0.198974	Island
PCDHB18	0.102169	0.107749	0.148454	0.228033	0.233808	0.59695	0.420126	0.187653	0.203432	0.401576	0.198145	Shore
PI4KB	0.164001	0.18753	0.163811	0.171796	0.198422	0.445335	0.292553	0.390429	0.17801	0.376106	0.198096	Shore
GDF10	0.0135136	0.0157594	0.0457605	0.0265076	0.0442847	0.454031	0.131211	0.119264	0.0388509	0.234835	0.195984	Island
SLC6A15	0.0458277	0.0566294	0.0952672	0.0949132	0.192587	0.481752	0.227529	0.258778	0.127589	0.322686	0.195097	Island
PEAR1	0.0753892	0.0983426	0.165257	0.146129	0.0817213	0.668212	0.224247	0.0843679	0.131036	0.325609	0.194573	Island
DLK1	0.0162224	0.0476442	0.0272283	0.00867169	0.0264611	0.518262	0.0125776	0.107183	0.020787	0.212674	0.191887	Island
KCNE1L	0.171295	0.171932	0.286916	0.267794	0.262075	0.416283	0.530061	0.44603	0.272262	0.464124	0.191862	Island
PTGDR	0.101133	0.134415	0.253958	0.160095	0.17457	0.587528	0.222891	0.353511	0.196208	0.387977	0.191769	Island
SERPINB9	0.0891339	0.0867714	0.103181	0.114363	0.167713	0.549395	0.132606	0.273635	0.128419	0.318545	0.190126	Island
SLC19A1	0.0360989	0.0312955	0.0643483	0.0486456	0.0368889	0.61976	0.0598949	0.0405224	0.0499609	0.240059	0.190098	Island
PRKCDBP	0.167587	0.0418257	0.0590468	0.0677231	0.0863013	0.565266	0.149787	0.068244	0.0710237	0.261099	0.190075	Island
HAUS7	0.0466769	0.0649893	0.137886	0.0783783	0.0511724	0.13392	0.634064	0.0683252	0.0891455	0.27877	0.189624	Island
DYRK2	0.0774814	0.0969017	0.195186	0.111587	0.152408	0.330645	0.554583	0.142295	0.15306	0.342507	0.189447	Island
SEMA6D	0.0195662	0.0174241	0.10458	0.0371226	0.0398319	0.298066	0.0662286	0.38443	0.0605114	0.249575	0.189064	Island
KIAA1239	0.0616408	0.0704763	0.088637	0.0899457	0.0929112	0.442017	0.121948	0.273295	0.0904979	0.279087	0.188589	Island
TCEAL6	0.0803539	0.0615412	0.068743	0.0979289	0.10589	0.258851	0.447096	0.131526	0.0908541	0.279158	0.188304	Island
KCNC1	0.147276	0.164977	0.385559	0.222191	0.350536	0.536987	0.517917	0.467825	0.319429	0.507576	0.188147	Island
SERHL	0.07142	0.0737466	0.109162	0.0658763	0.0636033	0.655478	0.0844361	0.0621059	0.0795472	0.26734	0.187793	Shore
ZFR2	0.0140929	0.0262006	0.178259	0.148896	0.0743812	0.40714	0.298588	0.258672	0.133845	0.321467	0.187621	Island
DOK6	0.0567472	0.0208574	0.0454345	0.0431078	0.0786723	0.174818	0.466477	0.0872359	0.0557382	0.242843	0.187105	Island
LYPD5	0.100449	0.12172	0.201371	0.125934	0.175983	0.597927	0.234687	0.230438	0.167763	0.354351	0.186588	Island
LOC101928303	0.118978	0.138994	0.184626	0.147768	0.203735	0.560025	0.243469	0.291925	0.17871	0.36514	0.18643	Island
RUSC1	0.0775234	0.0855611	0.450314	0.235382	0.356589	0.744221	0.52984	0.32548	0.347428	0.53318	0.185752	Island
ZNF833	0.0736693	0.10452	0.136523	0.0856346	0.0924396	0.67004	0.114922	0.0853658	0.104866	0.290109	0.185244	Shore
COL1A1	0.17693	0.170028	0.138145	0.225846	0.269232	0.581774	0.443612	0.161005	0.211074	0.395464	0.184389	Island
GATM	0.0101769	0.0335781	0.264443	0.141367	0.0451796	0.546961	0.0619233	0.394995	0.15033	0.334626	0.184296	Island
BHLHE23	0.0503461	0.0489855	0.187993	0.109951	0.236547	0.476468	0.317458	0.291417	0.178164	0.361781	0.183617	Island
NEFL	0.0190288	0.0130473	0.0301038	0.028265	0.014998	0.452689	0.0567107	0.113155	0.0244556	0.207518	0.183063	Island
ARHGAP6	0.00381291	0.0133826	0.248236	0.0134348	0.0109561	0.19994	0.395295	0.225337	0.0908755	0.273524	0.182648	Island
GPC3	0.0201765	0.0233198	0.0533317	0.0321627	0.0330009	0.0974092	0.523769	0.0430519	0.0394984	0.22141	0.181912	Island
MAL	0.02193	0.02995	0.06721	0.05062	0.05511	0.29994	0.04073	0.37707	0.0576467	0.239247	0.1816	Island
BAIAP3	0.03183	0.06919	0.05652	0.15787	0.05355	0.68398	0.06124	0.06337	0.0893133	0.26953	0.180217	Island
ZNF577	0.156723	0.199603	0.50864	0.284717	0.221145	0.671015	0.5083	0.373894	0.338167	0.517736	0.179569	Island
CRTAC1	0.0775577	0.0725824	0.13288	0.0952463	0.0847655	0.386353	0.142511	0.322383	0.104297	0.283749	0.179452	Island
GRIA3	0.124678	0.0996813	0.08764	0.122527	0.126542	0.585614	0.182601	0.102788	0.112236	0.290334	0.178098	Shore
INA	0.012828	0.017255	0.19497	0.0370459	0.0177724	0.347132	0.156461	0.279969	0.0832626	0.261187	0.177925	Island
HKR1	0.085844	0.178067	0.261646	0.165854	0.142609	0.688199	0.192205	0.222888	0.190036	0.367764	0.177728	Island
GABRA4	0.0559073	0.04477	0.352527	0.189141	0.0849209	0.399434	0.408729	0.351228	0.208863	0.386464	0.177601	Island
KCNAB2	0.0318878	0.0463037	0.0475037	0.06388	0.0407384	0.602621	0.0435376	0.0374878	0.0507074	0.227882	0.177175	Island
ZFR2	0.0503964	0.0948658	0.212786	0.209419	0.0693941	0.473711	0.299954	0.248177	0.163866	0.340614	0.176748	Island
CPXM1	0.0396231	0.0488631	0.177539	0.0813524	0.059004	0.497043	0.0932505	0.257816	0.105965	0.282703	0.176738	Island
HOXC11	0.146182	0.146753	0.258159	0.184877	0.300153	0.682299	0.252567	0.338167	0.24773	0.424344	0.176614	Shore
SLC4A8	0.0361143	0.0319171	0.041483	0.0451852	0.0794643	0.564243	0.0575109	0.0724687	0.0553775	0.231408	0.17603	Island
RNF212	0.17345	0.12609	0.16692	0.2082	0.20811	0.579	0.15358	0.37857	0.19441	0.370383	0.175973	Island
LPPR3	0.0381989	0.041308	0.0611788	0.0814475	0.0529499	0.462654	0.142344	0.118115	0.0651921	0.241038	0.175846	Island
PCDH8	0.0508221	0.0492548	0.299641	0.0863383	0.146881	0.555845	0.140832	0.362872	0.17762	0.353183	0.175563	Island
DGKI	0.115336	0.130969	0.208219	0.148287	0.141665	0.388201	0.292435	0.343767	0.166057	0.341468	0.175411	Island
ELK1	0.0244099	0.0211483	0.0435317	0.0304552	0.0226834	0.0640562	0.531372	0.0271066	0.0322234	0.207511	0.175288	Island
HES3	0.09308	0.0937211	0.10055	0.264296	0.163871	0.304421	0.548102	0.198805	0.176239	0.350443	0.174204	Shore
PODN	0.0924403	0.104603	0.246376	0.231561	0.352366	0.632318	0.34471	0.375549	0.276768	0.450859	0.174091	Shore
KCNK12	0.0634621	0.0911754	0.121011	0.125204	0.237332	0.247885	0.399723	0.357126	0.161183	0.334911	0.173729	Island
NPR3	0.05262	0.06196	0.09861	0.2196	0.08251	0.17161	0.40822	0.34089	0.133573	0.306907	0.173333	Island
GALNT12	0.0762699	0.0811115	0.0528918	0.060453	0.0778346	0.468947	0.114605	0.127075	0.0637265	0.236876	0.173149	Shore
SPEG	0.143644	0.18144	0.351903	0.316038	0.284155	0.632777	0.420127	0.416416	0.317365	0.489774	0.172408	Island
QRFPR	0.0967108	0.0985051	0.246765	0.177333	0.194514	0.539787	0.305518	0.290388	0.206204	0.378564	0.172361	Island
CDC25B	0.0441789	0.0558663	0.0728661	0.0563987	0.0728771	0.567049	0.103804	0.0477994	0.0673807	0.239551	0.17217	Island
LEPR	0.0461772	0.0724121	0.317432	0.05443	0.044778	0.407951	0.133672	0.390952	0.13888	0.310858	0.171978	Island
RLTPR	0.0125828	0.00853433	0.0158035	0.0138776	0.0172615	0.536344	0.0131908	0.0132496	0.0156476	0.187595	0.171947	Island
GPR101	0.0597177	0.0733408	0.147113	0.146927	0.0872322	0.148369	0.45132	0.297356	0.127091	0.299015	0.171924	Island
NEFH	0.05911	0.0668899	0.230392	0.120797	0.114052	0.630082	0.211904	0.137082	0.15508	0.326356	0.171275	Island
LHX1	0.0213873	0.0291347	0.215189	0.344707	0.199744	0.51088	0.360693	0.401717	0.253213	0.42443	0.171216	Island
CLDN10	0.0376519	0.0285774	0.0435055	0.0518253	0.0431193	0.439317	0.170409	0.0412741	0.0461501	0.217	0.17085	Island
NKX2-6	0.0722735	0.0667511	0.201206	0.13105	0.20838	0.548466	0.184882	0.319606	0.180212	0.350985	0.170772	Island
MADCAM1	0.0954847	0.104011	0.153049	0.107268	0.192083	0.496296	0.314937	0.153136	0.1508	0.321456	0.170657	Island
STAC2	0.0643397	0.0764857	0.0778818	0.0902945	0.114483	0.369235	0.244081	0.180652	0.0942198	0.264656	0.170437	Island
SLC6A5	0.131952	0.138193	0.246336	0.144517	0.162788	0.42236	0.359332	0.280046	0.184547	0.353913	0.169365	Shore
TBX5;TBX5	0.161466	0.175353	0.271471	0.194175	0.256126	0.548698	0.363265	0.316939	0.240591	0.409634	0.169043	Island
SLC25A14	0.0177674	0.012277	0.0268076	0.023606	0.00884555	0.0232156	0.529291	0.0129851	0.019753	0.188497	0.168744	Island
IRX4	0.13422	0.0941657	0.538991	0.220132	0.195679	0.639048	0.34475	0.47689	0.318268	0.486896	0.168629	Island
INSC	0.0676174	0.0651529	0.142086	0.0996691	0.120187	0.510282	0.267202	0.0897688	0.120647	0.289084	0.168437	Island
SLC22A16	0.0373472	0.10437	0.333091	0.26069	0.0861605	0.545593	0.456365	0.181512	0.226647	0.39449	0.167842	Island
NR0B1	0.0677338	0.0777666	0.226129	0.115333	0.132777	0.49395	0.387691	0.0950076	0.15808	0.32555	0.16747	Island
PCDHGB7	0.0823777	0.123184	0.232227	0.102334	0.108514	0.655861	0.171207	0.117823	0.147692	0.314964	0.167272	Island
CLDN6	0.0615575	0.0589254	0.0688452	0.0678284	0.105342	0.607775	0.0596034	0.0761327	0.0806719	0.247837	0.167165	Island
GALR1	0.038861	0.0325591	0.0623739	0.191477	0.177091	0.263255	0.412956	0.255765	0.143647	0.310659	0.167012	Island
BCORL1	0.0109923	0.0116419	0.0265459	0.0253435	0.0133537	0.0276837	0.519085	0.018409	0.0217477	0.188393	0.166645	Island
C9orf167	0.156549	0.153588	0.0991177	0.169643	0.130722	0.665974	0.123543	0.109541	0.133161	0.299686	0.166525	Shore
PODN	0.04188	0.05107	0.19466	0.30025	0.35192	0.61943	0.29434	0.43249	0.282277	0.448753	0.166477	Island
LHX8	0.101654	0.116216	0.323874	0.150138	0.214316	0.593591	0.328775	0.265328	0.229443	0.395898	0.166455	Shore
GNAQ	0.00811175	0.0103962	0.0421559	0.0473337	0.0284146	0.369672	0.0254531	0.220562	0.0393014	0.205229	0.165928	Island
DCAF12L2	0.0643557	0.0752988	0.0613342	0.104078	0.0748897	0.0818978	0.441596	0.214498	0.0801006	0.245998	0.165897	Island
ZNF71	0.0286712	0.0291308	0.0299433	0.0480342	0.0308344	0.54047	0.0308838	0.0346435	0.0362706	0.201999	0.165728	Island
SLC9A7	0.0050929	0.00641425	0.0146641	0.0129995	0.0109271	0.018794	0.503963	0.0129215	0.0128635	0.178559	0.165696	Island
FGF4	0.0146243	0.0212869	0.0470754	0.032034	0.0221961	0.389649	0.0881795	0.119446	0.0337685	0.199092	0.165323	Island
TLX1	0.102328	0.0959712	0.11795	0.155955	0.135157	0.427642	0.207684	0.269645	0.136354	0.301657	0.165303	Island
LINC00629	0.0148884	0.0389898	0.399623	0.0273255	0.0348403	0.368824	0.554262	0.0340166	0.15393	0.319034	0.165105	Island
CXorf39	0.0328065	0.0210617	0.0432021	0.0382146	0.0241574	0.0453884	0.516334	0.0384237	0.0351913	0.200049	0.164857	Island
COX6B2	0.0408128	0.0451164	0.451667	0.0627061	0.110768	0.498717	0.300104	0.318774	0.20838	0.372532	0.164152	Island
CD99L2	0.0168985	0.00785362	0.0218868	0.0333362	0.0163698	0.0315469	0.510389	0.0198969	0.0238642	0.187278	0.163413	Island
MDGA2	0.0888483	0.079202	0.152864	0.146318	0.163834	0.216347	0.259752	0.476874	0.154338	0.317657	0.163319	Island
CRIP1	0.144755	0.133128	0.189233	0.193168	0.133138	0.586758	0.325839	0.0911036	0.171847	0.334567	0.16272	Island
EDA	0.0103457	0.0137165	0.0411271	0.0160584	0.0149085	0.0193582	0.531892	0.0081688	0.0240313	0.186473	0.162442	Island
POU3F3	0.0909219	0.0905027	0.137043	0.338899	0.150449	0.512515	0.140387	0.460036	0.208797	0.370979	0.162182	Island
HOXC10	0.0497811	0.0631678	0.200742	0.0866097	0.0984806	0.684038	0.0634424	0.124729	0.128611	0.290736	0.162125	Island
PLD6	0.103434	0.117986	0.152328	0.0831551	0.0635028	0.610476	0.109485	0.0651256	0.0996621	0.261695	0.162033	Island
GRM1	0.106056	0.120009	0.174298	0.124029	0.205121	0.424365	0.362273	0.201515	0.167816	0.329384	0.161568	Shore
C11orf88	0.14247	0.112101	0.191569	0.147355	0.169357	0.532299	0.137742	0.320459	0.169427	0.330167	0.16074	Island
IRX4	0.113698	0.0626492	0.518137	0.169136	0.127751	0.574328	0.310499	0.409668	0.271675	0.431498	0.159824	Island
OCRL	0.0504296	0.0497483	0.0743089	0.0528256	0.0258133	0.0962504	0.467852	0.0680279	0.0509826	0.21071	0.159728	Island
VMA21	0.0161391	0.0132451	0.0210541	0.0205776	0.016119	0.0181639	0.504635	0.0130931	0.0192502	0.178631	0.159381	Island
KCNE1	0.21458	0.101546	0.110405	0.18388	0.122928	0.650263	0.144875	0.100016	0.139071	0.298385	0.159314	Island
CDH8	0.0828438	0.0864244	0.108636	0.121917	0.125849	0.308021	0.261031	0.265285	0.118801	0.278112	0.159311	Island
DBX1	0.0539193	0.0736184	0.192817	0.127724	0.132471	0.434321	0.253515	0.24296	0.151004	0.310265	0.159261	Island
TAC1	0.0764396	0.111337	0.479538	0.159828	0.157634	0.633979	0.376362	0.264145	0.265666	0.424829	0.159163	Island
GAB3	0.02621	0.00386	0.01876	0.02127	0.01382	0.02978	0.48907	0.01232	0.01795	0.177057	0.159107	Island
PRPS2	0.041376	0.0449927	0.046114	0.0469699	0.0432305	0.0579445	0.504093	0.0512299	0.0454381	0.204422	0.158984	Shore
SIM1	0.126462	0.134367	0.198899	0.389705	0.290693	0.595655	0.494341	0.265775	0.293099	0.451924	0.158824	Shore
RUFY1	0.110774	0.146981	0.272737	0.149588	0.111765	0.507731	0.150366	0.351568	0.17803	0.336555	0.158525	Island
C8orf88	0.0176128	0.0345041	0.556604	0.024134	0.0460125	0.631576	0.0512229	0.419483	0.208917	0.367427	0.15851	Island
GK	0.0220591	0.0191684	0.0489032	0.0299612	0.0256603	0.0681135	0.485334	0.025756	0.0348415	0.193068	0.158226	Island
HTR1B	0.0781033	0.0749063	0.110399	0.0919045	0.0976942	0.392871	0.210055	0.171711	0.0999992	0.258212	0.158213	Island
SNTG1	0.0163744	0.0214355	0.18799	0.0330837	0.0660143	0.341698	0.299628	0.120316	0.0956961	0.253881	0.158185	Island
FOXB2	0.141001	0.151736	0.370058	0.221281	0.278065	0.596221	0.437293	0.309856	0.289802	0.44779	0.157989	Island
FANCB	0.0266473	0.0228178	0.0428411	0.0196176	0.0202773	0.0308379	0.509716	0.0146352	0.0275787	0.185063	0.157485	Island
ACSL4	0.0193196	0.0165575	0.0344963	0.0238991	0.0196949	0.0330711	0.493107	0.0235938	0.0260301	0.183257	0.157227	Island
PAX6	0.14366	0.11619	0.49932	0.40146	0.28353	0.65795	0.56902	0.42815	0.39477	0.551707	0.156937	Island
RP2	0.0418285	0.0349586	0.0590241	0.0407586	0.0358654	0.074006	0.48901	0.0410026	0.045216	0.20134	0.156124	Island
SOX3	0.0964481	0.107971	0.266443	0.32069	0.178511	0.493228	0.523129	0.217553	0.255215	0.411303	0.156089	Island
SYN1	0.00631282	0.0108492	0.00596774	0.000102819	0.00281071	0.0107896	0.44325	0.0227732	0.00296042	0.158938	0.155977	Island
PGK1	0.0150092	0.0157209	0.0168832	0.0171895	0.0164126	0.0187221	0.480811	0.0182059	0.0168284	0.17258	0.155751	Island
GPR150	0.0792928	0.0908979	0.106626	0.104867	0.123422	0.45819	0.14878	0.195081	0.111638	0.26735	0.155712	Island
FAM50A	0.0298055	0.0229853	0.0462043	0.0254438	0.0230684	0.0522552	0.479082	0.0303709	0.0315722	0.187236	0.155664	Island
LOC339529	0.01276	0.00597445	0.044439	0.0204164	0.0225009	0.257614	0.179951	0.116767	0.0291188	0.184777	0.155658	Island
ZNF454	0.111878	0.102804	0.228692	0.251229	0.154779	0.473746	0.320856	0.30641	0.211567	0.367004	0.155437	Island
CHODL	0.100173	0.0789835	0.114405	0.111032	0.11955	0.386388	0.211316	0.213258	0.114995	0.270321	0.155325	Island
GPRASP2	0.0780135	0.0665792	0.0748815	0.0907557	0.0821627	0.140547	0.443318	0.129768	0.0826	0.237877	0.155277	Island
LDOC1	0.0183065	0.0116256	0.0414007	0.0335105	0.0167738	0.0633659	0.455501	0.038537	0.0305617	0.185801	0.15524	Island
LONRF3	0.0248401	0.0210196	0.051143	0.0295323	0.0214064	0.0426519	0.494493	0.030178	0.0340272	0.189108	0.15508	Island
FMR1	0.0123805	0.0108398	0.0157191	0.0252667	0.00973706	0.0184461	0.484612	0.0128039	0.0169076	0.171954	0.155046	Island
CLCN5	0.0348119	0.051821	0.0518559	0.040361	0.0436546	0.049237	0.512218	0.0393279	0.0452905	0.200261	0.15497	Island
HIST1H3G	0.0627856	0.0878915	0.105553	0.123793	0.131113	0.201502	0.443046	0.179124	0.120153	0.274557	0.154404	Shore
MAMLD1	0.0181674	0.00679615	0.0248539	0.02414	0.0116715	0.0343038	0.467832	0.0212629	0.0202218	0.174466	0.154245	Island
MXRA5	0.0308824	0.027867	0.0835252	0.0559019	0.115117	0.340192	0.176616	0.200444	0.0848482	0.239084	0.154236	Island
ARMCX5-GPRASP2	0.0083693	0.00766657	0.123718	0.0105214	0.0199987	0.0684281	0.529509	0.0189099	0.0514127	0.205616	0.154203	Island
LOC375196	0.00920739	0.0352054	0.118282	0.061666	0.0646126	0.464512	0.0239272	0.217619	0.0815203	0.235353	0.153833	Island
KIF4A	0.0211876	0.0209415	0.0365531	0.0290297	0.0188026	0.0418847	0.480053	0.0215367	0.0281285	0.181158	0.15303	Island
NUDT11	0.07369	0.07476	0.14785	0.07821	0.06213	0.17105	0.4911	0.08466	0.0960633	0.248937	0.152873	Island
DPP6	0.07922	0.0877858	0.277236	0.167749	0.189646	0.418056	0.349213	0.325484	0.211543	0.364251	0.152707	Island
HTR6	0.0769817	0.0770947	0.152117	0.0853115	0.13217	0.192266	0.391533	0.243589	0.1232	0.275796	0.152596	Island
GABRQ	0.0486466	0.0503071	0.0588062	0.0480393	0.0607968	0.0913538	0.411179	0.122843	0.0558808	0.208458	0.152578	Island
FAM104B	0.017533	0.0112003	0.0233097	0.0203706	0.0156637	0.019029	0.479021	0.017455	0.0197813	0.171835	0.152054	Island
ADCY4	0.0350313	0.0284735	0.0554131	0.0564952	0.0527372	0.371446	0.0521634	0.197092	0.0548818	0.206901	0.152019	Island
GNL3L	0.0679007	0.0404247	0.0796702	0.0667911	0.0313456	0.0959191	0.494455	0.0433987	0.059269	0.211258	0.151989	Island
SLC9A7	0.0103923	0.0071092	0.0120572	0.0145875	0.0125233	0.0122067	0.467571	0.0151595	0.013056	0.164979	0.151923	Island
NKAPL	0.0916686	0.135043	0.401811	0.360261	0.223375	0.672826	0.490272	0.277814	0.328482	0.480304	0.151822	Island
FMR1	0.00502822	5.52101e-05	0.00706795	0.00648757	0.00516046	0.00564894	0.462831	0.00569765	0.00623866	0.158059	0.151821	Island
SOX17	0.0502775	0.055724	0.215891	0.096605	0.0929728	0.354161	0.262674	0.242547	0.135156	0.286461	0.151304	Island
ZNF502	0.100992	0.108812	0.170099	0.169083	0.165024	0.590776	0.17158	0.194459	0.168069	0.318938	0.150869	Island
ADCY5	0.0680524	0.0749965	0.18794	0.131554	0.126751	0.364783	0.283392	0.249213	0.148748	0.299129	0.150381	Island
TNFRSF8	0.103318	0.14101	0.171026	0.134001	0.116602	0.543804	0.179894	0.148883	0.140543	0.29086	0.150318	Shore
B3GALT4	0.0296098	0.0615373	0.0302047	0.0331959	0.0332666	0.510176	0.0198096	0.0175871	0.0322224	0.182524	0.150302	Island
ZNF471	0.0589054	0.0733804	0.221174	0.158159	0.144024	0.733587	0.0747876	0.165692	0.174452	0.324689	0.150237	Island
FAM104B	0.0692831	0.0619691	0.0808189	0.0730553	0.0671448	0.0798051	0.525248	0.0655174	0.073673	0.223523	0.14985	Island
PPP1R3F	0.0280665	0.0324379	0.0537382	0.0479508	0.0319712	0.0493024	0.486474	0.0469211	0.0445534	0.194233	0.149679	Island
SYP	0.049928	0.0468658	0.0631677	0.059757	0.0368034	0.0706765	0.490635	0.0472665	0.0532427	0.202859	0.149617	Island
JMJD8	0.0152495	0.00640062	0.012365	0.0111849	0.00892959	0.461141	0.00932794	0.00987325	0.0108265	0.160114	0.149287	Island
ZSCAN18	0.121071	0.141506	0.244674	0.179784	0.192251	0.468679	0.368982	0.225442	0.205569	0.354368	0.148798	Island
TCF15	0.0314009	0.0592419	0.483891	0.168289	0.150844	0.573984	0.331579	0.343435	0.267675	0.416333	0.148658	Island
SLC7A4	0.0447967	0.0418144	0.119908	0.0740921	0.0730479	0.554867	0.0880899	0.0694524	0.089016	0.23747	0.148454	Island
RBM4	0.00685821	0.00972339	0.0166391	0.00957896	0.0146495	0.45581	0.0081958	0.0220748	0.0136225	0.162027	0.148404	Island
TAZ	0.020993	0.0136969	0.0606013	0.0333877	0.0412988	0.0709086	0.476478	0.0314428	0.0450959	0.192943	0.147847	Island
DRD4	0.04526	0.0447624	0.0897851	0.0688459	0.0858766	0.545974	0.0581313	0.0835668	0.0815025	0.229224	0.147721	Island
SLC25A14	0.0183651	0.0127676	0.0234125	0.0217972	0.0207627	0.0332365	0.45216	0.0232499	0.0219908	0.169549	0.147558	Island
TBL1Y	0.0291454	0.0295961	0.0653253	0.0607593	0.0432433	0.218768	0.30723	0.0857474	0.0564427	0.203915	0.147472	Island
STAC2	0.0153204	0.0162214	0.0285307	0.0411077	0.0230187	0.260084	0.11421	0.159885	0.0308857	0.17806	0.147174	Island
LOC151174	0.0835	0.07396	0.08959	0.11723	0.10769	0.5019	0.09275	0.16098	0.104837	0.251877	0.14704	Island
FAM199X	0.00894186	0.00456279	0.0208587	0.0154464	0.0100832	0.0286676	0.442999	0.0152824	0.0154628	0.162316	0.146854	Shore
VAX1	0.0551744	0.0764364	0.144354	0.0664871	0.111816	0.412829	0.159029	0.191317	0.107552	0.254392	0.14684	Island
RAB39B	0.120099	0.0750681	0.10212	0.0817281	0.0926096	0.235427	0.352282	0.12919	0.0921526	0.238966	0.146813	Island
IDH3G	0.0407958	0.0458624	0.0714723	0.0551111	0.0419729	0.0540665	0.50384	0.0507795	0.0561855	0.202895	0.14671	Island
AMOT	0.0234582	0.0231629	0.154272	0.0555413	0.0317476	0.32223	0.298909	0.0601225	0.0805203	0.227087	0.146567	Island
ASPG	0.114222	0.114553	0.179015	0.133361	0.144123	0.464927	0.230025	0.20093	0.152166	0.298627	0.146461	Island
RBBP7	0.00685711	0.00481591	0.016439	0.00783554	0.0140561	0.00457561	0.460756	0.0122535	0.0127769	0.159195	0.146418	Island
ZNF655	0.0448173	0.0424258	0.0529512	0.050609	0.0441296	0.48067	0.0560965	0.0501412	0.0492299	0.195636	0.146406	Island
PAX6	0.0713719	0.0886346	0.178426	0.104619	0.0962257	0.298011	0.306249	0.213655	0.126424	0.272638	0.146215	Island
MT1G	0.0708355	0.0778552	0.120338	0.146995	0.125833	0.546318	0.092705	0.192609	0.131056	0.277211	0.146155	Island
TLX1	0.0577562	0.0766257	0.0872864	0.117976	0.0957704	0.441245	0.104069	0.194026	0.100344	0.246447	0.146102	Island
FAM156A	0.0263013	0.0330493	0.0620491	0.0320671	0.0340062	0.0515672	0.477477	0.0372415	0.0427074	0.188762	0.146055	Island
MSN	0.143303	0.121682	0.193773	0.134627	0.140878	0.208285	0.563385	0.135377	0.156426	0.302349	0.145923	Shore
CLSTN2	0.0528913	0.0827541	0.348547	0.104688	0.084975	0.371821	0.24863	0.35552	0.179403	0.325324	0.14592	Island
C5orf52	0.0188927	0.023196	0.283323	0.081032	0.0429449	0.607728	0.0677409	0.169471	0.135767	0.281647	0.14588	Island
KCNT2	0.115657	0.0872474	0.0173601	0.123755	0.133875	0.31862	0.273584	0.120109	0.0916631	0.237438	0.145775	Island
FAM184B	0.0382287	0.0406186	0.0688485	0.0558889	0.0469284	0.293772	0.0478934	0.266687	0.057222	0.202784	0.145562	Island
FAR2	0.056989	0.027001	0.0471994	0.0247127	0.132538	0.371669	0.245969	0.023198	0.0681499	0.213612	0.145462	Shore
RAB37	0.0267238	0.0328484	0.0754945	0.0323302	0.0345415	0.31058	0.0620992	0.205917	0.0474554	0.192865	0.14541	Island
ATP6AP1	0.0628109	0.0601261	0.075782	0.0783293	0.0647014	0.0733955	0.501661	0.0796996	0.0729375	0.218252	0.145314	Island
PCSK6	0.0735307	0.129864	0.146995	0.109901	0.0853685	0.430783	0.213134	0.134226	0.114088	0.259381	0.145293	Island
NDUFB11	0.0167129	0.00240819	0.0179735	0.0147565	0.00543956	0.0150116	0.45186	0.00688128	0.0127232	0.157918	0.145194	Island
TIMM8A	0.032006	0.0270895	0.0604272	0.0361586	0.0365674	0.0556839	0.477161	0.0334479	0.0443844	0.188764	0.14438	Island
PDZD4	0.0151167	0.00592558	0.0301531	0.0210546	0.02001	0.0196956	0.448855	0.0351819	0.0237393	0.167911	0.144172	Island
GALR2	0.13168	0.1443	0.22168	0.17962	0.23567	0.37881	0.34126	0.34918	0.212323	0.356417	0.144093	Island
C14orf39	0.0806063	0.0888367	0.188671	0.197557	0.283115	0.72031	0.0863593	0.294559	0.223115	0.367076	0.143962	Island
FGF13	0.00388391	0.0091157	0.0183102	0.0111507	0.0160154	0.0143143	0.451927	0.0104586	0.0151588	0.1589	0.143741	Island
SSR4	0.0292637	0.0246187	0.036993	0.0348827	0.0239738	0.0462633	0.445062	0.0354332	0.0319498	0.175586	0.143636	Island
ZNF177	0.0980154	0.124345	0.41244	0.198402	0.202071	0.551122	0.358035	0.334158	0.270971	0.414438	0.143467	Island
CTNND2	0.0200305	0.0420888	0.252558	0.197031	0.0377588	0.706159	0.153902	0.0570529	0.162449	0.305705	0.143256	Island
GALNTL6	0.0622131	0.0720705	0.140178	0.128943	0.150132	0.415216	0.32019	0.113161	0.139751	0.282855	0.143105	Island
CACNA1E	0.144738	0.123342	0.151147	0.208743	0.156596	0.387539	0.286371	0.270395	0.172162	0.314768	0.142606	Island
SAT1;SAT1	0.0221842	0.0181635	0.0239411	0.0169883	0.0163837	0.0230028	0.435231	0.0252408	0.0191044	0.161158	0.142054	Island
FAM3A	0.0108658	0.012216	0.0164816	0.0154904	0.0132271	0.0146043	0.437958	0.0187468	0.0150663	0.157103	0.142037	Island
KLF8	0.039749	0.0317997	0.0874308	0.0436429	0.035831	0.112906	0.43373	0.046288	0.0556349	0.197641	0.142007	Shore
UBXN10	0.0148386	0.0278445	0.0463817	0.0954257	0.0229017	0.533704	0.0271757	0.0295899	0.054903	0.196823	0.14192	Island
SORCS3	0.058647	0.0542014	0.0808701	0.0816158	0.0680806	0.391978	0.0794548	0.183566	0.0768555	0.218333	0.141477	Island
ZNF674	0.0236946	0.0173094	0.0342628	0.0264036	0.0286141	0.0232762	0.462543	0.0278753	0.0297602	0.171231	0.141471	Island
CACNB2	0.0356679	0.0332428	0.0659419	0.0599343	0.0733664	0.464988	0.0840829	0.07436	0.0664142	0.20781	0.141396	Island
TSPAN7	0.0120666	0.0102532	0.0295836	0.0204659	0.015234	0.0269657	0.443145	0.0190962	0.0217612	0.163069	0.141308	Island
RLIM	0.0391792	0.0534962	0.0666163	0.0528721	0.0453892	0.0615645	0.47925	0.0478603	0.0549592	0.196225	0.141266	Island
TMEM164	0.0209558	0.0162131	0.0502565	0.0307329	0.0186926	0.0706155	0.426647	0.0260873	0.0332273	0.17445	0.141223	Island
YIPF6	0.0314199	0.0408644	0.056074	0.0546145	0.0467906	0.063635	0.470865	0.0464402	0.052493	0.193647	0.141154	Island
GPR139	0.0195509	0.0204776	0.189866	0.0778971	0.105486	0.552221	0.170724	0.0732466	0.124416	0.265397	0.140981	Island
HMGB3	0.0279186	0.0303877	0.0335555	0.039534	0.0332158	0.0402504	0.455206	0.0334971	0.0354351	0.176318	0.140883	Island
CRMP1	0.101394	0.0922404	0.239669	0.151466	0.123645	0.300022	0.312215	0.325046	0.171593	0.312427	0.140834	Island
ITGB1BP3	0.0736555	0.071521	0.138174	0.100207	0.0547999	0.49272	0.129362	0.093131	0.0977268	0.238405	0.140678	Shore
NTRK3	0.043475	0.0461225	0.208541	0.0848041	0.069786	0.378581	0.215438	0.189207	0.121044	0.261075	0.140031	Island
OLIG2	0.0524601	0.0459018	0.113541	0.100434	0.0741067	0.303865	0.209266	0.194857	0.0960272	0.235996	0.139969	Island
DOCK2	0.125319	0.118766	0.147389	0.118072	0.131315	0.525855	0.186759	0.104021	0.132259	0.272212	0.139953	Shore
TPM2	0.0632469	0.0723166	0.120162	0.0870369	0.116613	0.569278	0.104239	0.0697002	0.107937	0.247739	0.139802	Island
WDR44	0.010972	0.0123726	0.0863667	0.0144506	0.008888	0.0665451	0.452515	0.0100079	0.0365684	0.176356	0.139788	Island
HOXB13	0.0694552	0.0877338	0.140525	0.0969251	0.0877643	0.17376	0.195297	0.375193	0.108405	0.248083	0.139679	Island
ZNF41	0.0188546	0.0156132	0.028376	0.0205703	0.0202604	0.0313676	0.433637	0.023057	0.0230689	0.162687	0.139618	Island
ACOT9	0.0661625	0.0677785	0.0653368	0.0663008	0.0584362	0.0728904	0.475319	0.0606387	0.0633579	0.202949	0.139592	Island
MPP1	0.0226288	0.0229587	0.0456687	0.0311394	0.02335	0.0268311	0.453137	0.0385349	0.0333861	0.172834	0.139448	Island
ZNF215	0.0515938	0.0469898	0.0586876	0.0386603	0.0427922	0.413266	0.107527	0.0375513	0.0467134	0.186115	0.139401	Island
LONRF3	0.0186413	0.0228607	0.0251039	0.0361859	0.0279778	0.0282019	0.453477	0.0247697	0.0297559	0.168816	0.13906	Island
ZNF135	0.109995	0.142408	0.253488	0.179866	0.261836	0.633812	0.276462	0.202069	0.23173	0.370781	0.139051	Island
APEX2	0.0283929	0.0306522	0.0440659	0.0384405	0.0307817	0.0545351	0.437826	0.0376696	0.0377627	0.176677	0.138914	Island
ANO1	0.0854642	0.0764363	0.126159	0.136129	0.110701	0.541081	0.13619	0.112358	0.12433	0.26321	0.13888	Island
WDR45	0.0484316	0.0535418	0.0999313	0.0520364	0.0470162	0.117312	0.438513	0.0595031	0.066328	0.205109	0.138781	Island
EMD	0.0356075	0.0436996	0.0855993	0.0523095	0.0497558	0.0876237	0.463804	0.0518417	0.0625549	0.20109	0.138535	Island
UTP14A	0.0189849	0.0200163	0.0288459	0.0287499	0.0191147	0.0296117	0.436984	0.0255397	0.0255702	0.164045	0.138475	Island
PHKA2	0.00322702	0.00163796	0.0403591	0.0133741	0.00858009	0.0335235	0.43126	0.0118588	0.0207711	0.158881	0.13811	Island
BCAT1	0.132721	0.0994626	0.119778	0.145375	0.298187	0.688488	0.141984	0.146823	0.18778	0.325765	0.137985	Shore
EDN3	0.0813617	0.0875804	0.319107	0.149195	0.177818	0.523385	0.180605	0.355944	0.215373	0.353311	0.137938	Island
WT1	0.0571715	0.0572539	0.319262	0.083122	0.0998792	0.352534	0.280652	0.282199	0.167421	0.305128	0.137707	Island
FLNA	0.0386066	0.0315297	0.0567697	0.0449294	0.0302198	0.0520654	0.45113	0.040594	0.043973	0.181263	0.13729	Island
ADAMTS10	0.0331354	0.0250795	0.134756	0.0547786	0.0550966	0.544574	0.0564568	0.0544499	0.0815437	0.218493	0.13695	Island
FAM38B	0.0783245	0.0830937	0.316224	0.125136	0.135355	0.558991	0.154803	0.27305	0.192238	0.328948	0.13671	Island
RIC3	0.0622524	0.064156	0.0857609	0.0857668	0.0697236	0.290963	0.119794	0.240248	0.0804171	0.217002	0.136585	Island
PHF6	0.0217081	0.0257832	0.035661	0.0265126	0.0317443	0.0319317	0.447334	0.0243629	0.031306	0.167876	0.13657	Island
PCDH10	0.0656328	0.0848414	0.0863258	0.0892936	0.0989974	0.342357	0.258062	0.0836617	0.0915389	0.228027	0.136488	Island
GALNT13	0.0920823	0.092741	0.265492	0.127948	0.130386	0.399571	0.239677	0.293361	0.174609	0.31087	0.136261	Island
IGBP1	0.0431806	0.0430483	0.149728	0.0607746	0.0469507	0.198402	0.40059	0.0655833	0.0858178	0.221525	0.135707	Island
MTM1	0.0304428	0.020232	0.0497388	0.0314416	0.0565048	0.0598624	0.45054	0.0335753	0.0458951	0.181326	0.135431	Island
PUS3	0.0272978	0.0186499	0.0886338	0.0584526	0.0839547	0.283677	0.0907973	0.262515	0.0770137	0.21233	0.135316	Shore
MBTPS2	0.0292359	0.0278764	0.030549	0.0383678	0.0292786	0.0355786	0.429222	0.039067	0.0327318	0.167956	0.135224	Island
ARHGEF9	0.0383757	0.0347373	0.0830714	0.0520416	0.0376174	0.0598005	0.477329	0.0403861	0.0575768	0.192505	0.134929	Island
GDAP1L1	0.0959078	0.10119	0.214305	0.114682	0.28741	0.700745	0.198345	0.121948	0.205466	0.340346	0.13488	Island
GSPT2	0.0231898	0.0304901	0.065811	0.0362339	0.0280832	0.116909	0.378328	0.039387	0.0433761	0.178208	0.134832	Island
FOXE1	0.0347214	0.0301599	0.0783304	0.175147	0.0607812	0.303868	0.088585	0.325806	0.104753	0.23942	0.134667	Island
PLTP	0.0219459	0.0265301	0.0392176	0.0406571	0.0554905	0.455758	0.0458544	0.037631	0.0451217	0.179748	0.134626	Island
PRICKLE3	0.0496727	0.0361348	0.0571476	0.0537414	0.0417104	0.0482332	0.460487	0.0477495	0.0508665	0.18549	0.134623	Island
ZNF432	0.0641141	0.0385902	0.0502947	0.0400459	0.0375682	0.443577	0.0483853	0.0395436	0.0426363	0.177169	0.134532	Island
PHF19	0.05227	0.04356	0.07111	0.04174	0.03808	0.4573	0.05937	0.03771	0.05031	0.184793	0.134483	Island
UNC5D	0.095161	0.114155	0.131104	0.136235	0.285884	0.553786	0.163194	0.23922	0.184407	0.318733	0.134326	Island
PIGA	0.0159279	0.0210531	0.0270511	0.0231439	0.0207401	0.0290609	0.418756	0.0259746	0.023645	0.157931	0.134286	Island
MAP7D3	0.0294859	0.0179646	0.0408731	0.0292102	0.0327239	0.0425459	0.432011	0.0310931	0.0342691	0.16855	0.134281	Island
NPY5R	0.0355041	0.0468585	0.0789719	0.0651554	0.0584432	0.325878	0.153192	0.126223	0.0675235	0.201764	0.134241	Island
PRDX4	0.0163521	0.0359166	0.0393774	0.0404151	0.0500068	0.0666791	0.427434	0.0373983	0.0432664	0.177171	0.133904	Island
ANKMY1	0.0575336	0.0661483	0.114181	0.0810696	0.0659703	0.489069	0.0867231	0.0867803	0.0870737	0.220857	0.133784	Island
GBX2	0.14485	0.0882633	0.253633	0.184391	0.327826	0.526119	0.194998	0.445984	0.255283	0.389034	0.133751	Island
LOC100303728	0.0226931	0.0204181	0.0378084	0.0274783	0.0227104	0.0336695	0.424609	0.0309513	0.0293324	0.163077	0.133744	Island
FAM122B	0.0449101	0.0390819	0.0851192	0.0519218	0.0358685	0.1085	0.41258	0.0530212	0.0576365	0.191367	0.133731	Island
UNCX	0.0271824	0.0315472	0.181431	0.0561595	0.0599594	0.329942	0.16296	0.205785	0.0991834	0.232896	0.133712	Island
ROBO3	0.0549741	0.0576411	0.0796153	0.105512	0.0849943	0.336058	0.093417	0.241501	0.0900404	0.223658	0.133618	Island
MAP3K15	0.0261975	0.0499066	0.0477392	0.0636409	0.0497158	0.0626463	0.449283	0.0497493	0.0536986	0.187226	0.133527	Island
RGAG4	0.0114563	0.0124813	0.0198552	0.0205853	0.0156666	0.022679	0.411119	0.0224314	0.0187024	0.152076	0.133374	Island
NHSL2	0.0293714	0.0276416	0.0743609	0.0350322	0.0330534	0.0465428	0.459698	0.0355108	0.0474822	0.180584	0.133102	Island
TAL1	0.0461	0.06596	0.39385	0.13234	0.19973	0.45415	0.38043	0.2896	0.241973	0.374727	0.132753	Island
WDR45	0.0273872	0.0219789	0.0475995	0.0273254	0.0253916	0.0303548	0.435804	0.0322275	0.0334388	0.166129	0.13269	Island
FBXO39	0.0777821	0.108346	0.190938	0.163327	0.16875	0.343022	0.126987	0.44981	0.174339	0.306607	0.132268	Island
PER1	0.0729836	0.0723879	0.0838102	0.0818323	0.0739828	0.462775	0.090485	0.0827961	0.0798751	0.212019	0.132144	Island
TNFSF11	0.09376	0.116828	0.181634	0.15067	0.158032	0.501935	0.234701	0.150107	0.163445	0.295581	0.132136	Island
APOO	0.0294464	0.0219332	0.0311504	0.0309622	0.0278041	0.04486	0.404707	0.036582	0.0299722	0.16205	0.132077	Island
NSDHL	0.0257651	0.0336604	0.0385871	0.0375892	0.0316082	0.0492456	0.422617	0.0319581	0.0359282	0.16794	0.132012	Island
FUNDC2	0.0447357	0.0308878	0.0533079	0.047552	0.0264247	0.0577467	0.428155	0.0373877	0.0424282	0.17443	0.132002	Island
KCNH2	0.0841465	0.0927546	0.280933	0.0946505	0.095598	0.660569	0.0801575	0.126428	0.157061	0.289052	0.131991	Island
FZD10	0.030923	0.0534554	0.210175	0.065976	0.0699568	0.54151	0.0746847	0.125782	0.115369	0.247326	0.131957	Island
KCNS2	0.027315	0.0351841	0.0769453	0.162195	0.0465567	0.511095	0.0966275	0.0737695	0.0952323	0.227164	0.131932	Island
GABRA2	0.0314054	0.0202968	0.049999	0.0340652	0.0700029	0.232379	0.104601	0.212735	0.0513557	0.183238	0.131883	Island
NHS	0.0374525	0.0157022	0.0975322	0.0591492	0.0329901	0.0416126	0.488653	0.0545518	0.0632238	0.194939	0.131715	Island
RPL10	0.0202813	0.0255293	0.039039	0.0366039	0.0272013	0.0438263	0.418566	0.0353142	0.0342814	0.165902	0.131621	Island
NONO	0.109567	0.0907443	0.210765	0.135986	0.132523	0.303234	0.439886	0.130444	0.159758	0.291188	0.13143	Shore
EGFLAM	0.0693393	0.078357	0.0911052	0.103314	0.181089	0.25511	0.274398	0.240177	0.125169	0.256562	0.131392	Island
ADCY8	0.0512866	0.0704248	0.144354	0.109252	0.123053	0.380618	0.131758	0.25843	0.125553	0.256935	0.131382	Island
NPHS2	0.0376618	0.0426008	0.0529912	0.0968109	0.097056	0.361882	0.134702	0.144354	0.082286	0.213646	0.13136	Island
MYH11	0.0311642	0.0485777	0.474075	0.0895158	0.0666443	0.17497	0.463745	0.385354	0.210078	0.341356	0.131278	Island
FAM127B	0.0272103	0.0241715	0.0305265	0.0326964	0.0319196	0.0533981	0.371553	0.0639621	0.0317142	0.162971	0.131257	Island
MORC4	0.0403498	0.0344627	0.0637471	0.0358244	0.0268113	0.0433385	0.43068	0.0448411	0.0421276	0.172953	0.130826	Island
MECP2	0.0240338	0.019653	0.0235528	0.0243603	0.0284906	0.0154718	0.430487	0.0228118	0.0254679	0.156257	0.130789	Island
PTH2R	0.0834786	0.093645	0.17748	0.108083	0.337607	0.434101	0.273875	0.306972	0.207723	0.338316	0.130593	Island
FAM127A	0.0327232	0.0274759	0.0458529	0.0161151	0.0341409	0.0587714	0.400154	0.0289171	0.0320363	0.162614	0.130578	Island
FGD1	0.0534452	0.0392028	0.110554	0.0576063	0.0687243	0.203944	0.364081	0.0603061	0.0789616	0.209444	0.130482	Island
YAF2	0.07982	0.05863	0.17108	0.11341	0.10834	0.30965	0.10874	0.36499	0.130943	0.261127	0.130183	Island
DACH2	0.0549362	0.0475884	0.0638773	0.0589833	0.0694857	0.103458	0.413757	0.0655837	0.0641154	0.194266	0.130151	Island
ALS2CL	0.0282924	0.020804	0.0312503	0.0305577	0.0198677	0.417854	0.0319977	0.0219149	0.0272252	0.157256	0.13003	Island
KCNA3	0.0331835	0.0527927	0.0647081	0.0578061	0.0631146	0.139509	0.154802	0.280973	0.0618762	0.191761	0.129885	Island
TRPA1	0.0611811	0.0631525	0.123342	0.115068	0.106681	0.322882	0.278625	0.133017	0.11503	0.244841	0.129811	Island
MEF2C	0.06379	0.05687	0.08986	0.0878	0.10344	0.41483	0.16702	0.08822	0.0937	0.223357	0.129657	Shore
TTC9B	0.0744183	0.0750206	0.114898	0.074415	0.0771819	0.34619	0.154029	0.155064	0.0888317	0.218428	0.129596	Island
AFF2	0.0614828	0.0665029	0.0808665	0.0639055	0.0639687	0.0760743	0.455805	0.0651624	0.0695802	0.199014	0.129434	Island
FAM135B	0.128805	0.120286	0.403349	0.171089	0.171543	0.26602	0.400536	0.467064	0.24866	0.377873	0.129213	Island
RBM4	0.0521055	0.0414098	0.0475082	0.0444208	0.0417198	0.428305	0.0442835	0.0484829	0.0445496	0.17369	0.129141	Island
SLC27A6	0.0374912	0.0508792	0.0952415	0.104318	0.0942249	0.40824	0.104569	0.168336	0.0979282	0.227048	0.12912	Island
HTR1A	0.1109	0.108464	0.156929	0.160613	0.153468	0.323427	0.342174	0.192682	0.157003	0.286095	0.129091	Island
ZNF470	0.0414432	0.0437665	0.0698507	0.0540106	0.0519657	0.442705	0.0642459	0.0560791	0.058609	0.187677	0.129068	Island
PHKA1	0.0352358	0.0284381	0.039542	0.0426631	0.0413051	0.0374091	0.437148	0.0360469	0.0411701	0.170201	0.129031	Island
MIR124-3	0.0556642	0.0689179	0.161509	0.147046	0.122672	0.331065	0.196187	0.290896	0.143742	0.272716	0.128974	Island
NCRNA00086	0.01964	0.0177865	0.0379741	0.0273945	0.0273058	0.0527821	0.400866	0.0258852	0.0308915	0.159844	0.128953	Island
SLC25A5	0.0843987	0.0227611	0.0784916	0.0469924	0.0436699	0.102774	0.40408	0.0490577	0.0563846	0.185304	0.128919	Island
NMRK2	0.0807251	0.10183	0.188142	0.116202	0.116499	0.529829	0.178321	0.0990832	0.140281	0.269078	0.128797	Shore
C1GALT1C1	0.0306392	0.0239656	0.0416947	0.0313825	0.0343967	0.0428977	0.416841	0.0339797	0.0358247	0.164573	0.128748	Island
CCK	0.0816889	0.118632	0.142359	0.145226	0.115978	0.425436	0.122393	0.241713	0.134521	0.263181	0.12866	Island
DKC1	0.0455163	0.0388449	0.0549697	0.0531341	0.0505358	0.053942	0.440905	0.0485786	0.0528799	0.181142	0.128262	Island
SLC6A2	0.0444863	0.0613745	0.42191	0.148807	0.125651	0.570781	0.212834	0.297457	0.232123	0.360357	0.128235	Island
HTATSF1	0.0501802	0.0495693	0.050411	0.0555939	0.0501554	0.0506622	0.432902	0.0571172	0.0520535	0.180227	0.128174	Island
BCR;BCR	0.0721144	0.0550896	0.0779976	0.0783031	0.164067	0.402397	0.213858	0.0883008	0.106789	0.234852	0.128063	Shore
GCM2	0.0572484	0.0652054	0.155702	0.29106	0.0722895	0.579661	0.256063	0.0660463	0.173017	0.30059	0.127573	Shore
RBBP7	0.0146576	0.0112083	0.011309	0.00936526	6.8488e-05	0.0175894	0.382096	0.00314589	0.00691425	0.134277	0.127363	Island
NCAM2	0.0640774	0.0661781	0.0269589	0.0930426	0.116983	0.127231	0.339885	0.15171	0.0789949	0.206276	0.127281	Island
SYN3	0.109805	0.137358	0.224956	0.161756	0.139292	0.582587	0.149544	0.174989	0.175335	0.302373	0.127039	Island
SLC9A6	0.0354141	0.0435766	0.0546397	0.0474777	0.0544716	0.05325	0.440137	0.043895	0.0521963	0.179094	0.126898	Island
RPL39	0.0313733	0.0293734	0.0331689	0.036324	0.0314811	0.0267408	0.415994	0.0385511	0.033658	0.160429	0.126771	Island
FGFR1	0.0679661	0.0896508	0.145337	0.141725	0.121475	0.284387	0.175226	0.329103	0.136179	0.262905	0.126726	Island
TMEM47	0.0262739	0.0263752	0.0632756	0.0533916	0.0443156	0.0935296	0.367705	0.0796527	0.0536609	0.180296	0.126635	Island
IL13RA1	0.0885311	0.0807419	0.125919	0.0929526	0.0883582	0.121846	0.475335	0.0892945	0.10241	0.228825	0.126415	Island
EFNB1	0.0364053	0.0399679	0.0518293	0.0548429	0.0353449	0.0486759	0.429395	0.0431783	0.047339	0.17375	0.126411	Island
SHISA7	0.042795	0.050175	0.06204	0.062935	0.054745	0.401735	0.072115	0.0847	0.0599067	0.186183	0.126277	Island
REPS2	0.0194095	0.0136745	0.0348835	0.02269	0.0223211	0.0392877	0.395018	0.0244142	0.0266315	0.152906	0.126275	Island
GABBR2	0.0211856	0.00850322	0.0519537	0.0432011	0.0326611	0.0716404	0.147706	0.285973	0.0426053	0.16844	0.125835	Island
CHST7	0.0268534	0.0326758	0.0672996	0.0395357	0.0486998	0.0904526	0.407839	0.034627	0.051845	0.17764	0.125795	Island
NAA10	0.01326	0.00901	0.02546	0.01711	0.01244	0.01915	0.40022	0.01297	0.0183367	0.144113	0.125777	Island
PGRMC1	0.036085	0.0364709	0.0663801	0.0494328	0.038764	0.138649	0.350932	0.0414813	0.0515256	0.177021	0.125495	Island
SLC22A3	0.08444	0.03745	0.0593	0.08067	0.04602	0.14095	0.27263	0.14839	0.0619967	0.187323	0.125327	Island
ZCCHC12	0.0252096	0.0247024	0.0321301	0.0283151	0.0232327	0.0264917	0.399126	0.0340352	0.0278926	0.153218	0.125325	Island
RPL36A	0.0407582	0.0450451	0.0532264	0.0529448	0.0481621	0.0509585	0.431481	0.0474841	0.0514444	0.176641	0.125197	Island
LAS1L	0.0401249	0.0436578	0.0578758	0.044736	0.0394501	0.0612334	0.413524	0.0427127	0.047354	0.17249	0.125136	Island
psiTPTE22	0.0650999	0.0725708	0.280935	0.260525	0.16489	0.563912	0.182089	0.335414	0.23545	0.360472	0.125022	Shore
SMTN	0.0440589	0.0354438	0.0767332	0.0610303	0.0597501	0.443026	0.0662687	0.0632689	0.0658379	0.190854	0.125017	Island
HPRT1	0.0299742	0.0331289	0.0319592	0.0319533	0.0232481	0.0441805	0.39108	0.0261501	0.0290535	0.153803	0.12475	Shore
HTR1E	0.0880273	0.0929802	0.0947689	0.0923676	0.103718	0.308941	0.271131	0.0843073	0.0969514	0.22146	0.124509	Shore
ZNF275	0.0239317	0.0264612	0.0475388	0.0323103	0.0270133	0.049402	0.398102	0.0318162	0.0356208	0.159773	0.124153	Island
APLN	0.0493128	0.0457079	0.0515416	0.0552284	0.0587933	0.0481647	0.435867	0.0532821	0.0551878	0.179104	0.123917	Island
GAB3	0.0748879	0.0690241	0.0800569	0.0754082	0.0678949	0.0854794	0.432448	0.0768085	0.0744533	0.198245	0.123792	Island
C19orf24	0.00492057	0.00524776	0.0144481	0.0137984	0.00730632	0.378996	0.0137087	0.0136463	0.011851	0.13545	0.123599	Island
TRPC4	0.0735445	0.0888959	0.12804	0.118549	0.121418	0.378395	0.142479	0.217499	0.122669	0.246125	0.123455	Island
POLA1	0.0189779	0.0192432	0.0299378	0.0272032	0.028811	0.0270247	0.413969	0.0149984	0.0286506	0.151997	0.123347	Island
ZSCAN12	0.0339723	0.0538572	0.0595542	0.0772478	0.0554997	0.31745	0.064793	0.179849	0.0641006	0.187364	0.123263	Island
ZDHHC9	0.0217931	0.0192336	0.0149467	0.018684	0.0163149	0.0196433	0.379405	0.0200115	0.0166485	0.139687	0.123038	Island
HBM	0.0387347	0.055308	0.127116	0.0591234	0.0569808	0.27873	0.10504	0.228411	0.0810733	0.204061	0.122987	Island
ELP3	0.0906113	0.0818762	0.0758495	0.120128	0.093205	0.454447	0.125339	0.0782162	0.0963941	0.219334	0.12294	Shore
PDK3	0.0204362	0.0176885	0.0313255	0.028106	0.0178517	0.0271518	0.39359	0.0249727	0.0257611	0.148572	0.122811	Island
RAP2C	0.0232443	0.0195897	0.0399583	0.0257472	0.0248308	0.0277991	0.405315	0.0258319	0.0301788	0.152982	0.122803	Island
F2RL3	0.116919	0.125457	0.139143	0.127509	0.100003	0.436502	0.110488	0.187817	0.122218	0.244935	0.122717	Shore
PEX5L	0.0423776	0.111356	0.236657	0.113612	0.174574	0.333318	0.180311	0.379111	0.174948	0.29758	0.122632	Island
RALYL	0.0577795	0.0495324	0.319743	0.0790823	0.281244	0.517343	0.153027	0.377512	0.22669	0.349294	0.122604	Island
TMEM215	0.0411896	0.0338766	0.0772023	0.0611977	0.0603363	0.417275	0.0822817	0.0652111	0.0662454	0.188256	0.12201	Island
SLC9B2	0.02209	0.03465	0.04083	0.05483	0.03003	0.03381	0.05389	0.40342	0.0418967	0.163707	0.12181	Island
MAOA	0.0115847	0.00957182	0.030122	0.0136449	0.00600085	0.027552	0.380419	0.00674641	0.0165893	0.138239	0.12165	Island
SHISA3	0.0216056	0.024328	0.0247428	0.03244	0.0343748	0.0205884	0.0312319	0.404217	0.0305192	0.152012	0.121493	Island
CD200	0.0492759	0.0493208	0.165072	0.0649007	0.0807114	0.513397	0.0915778	0.0691028	0.103561	0.224693	0.121131	Island
ATP6AP2	0.0115885	0.0169811	0.0267394	0.018368	0.008542	0.031887	0.360012	0.0248677	0.0178831	0.138922	0.121039	Island
UBL4A	0.11187	0.0962638	0.19169	0.143586	0.129075	0.177345	0.50358	0.146124	0.154784	0.275683	0.120899	Island
EMX2	0.0696935	0.0500364	0.231514	0.109401	0.0816365	0.387442	0.121529	0.275545	0.140851	0.261505	0.120655	Island
SMS	0.0106576	0.00551893	0.0261324	0.0115535	0.0136397	0.021628	0.373235	0.0183737	0.0171085	0.137746	0.120637	Island
NOTO	0.0688906	0.0777029	0.262122	0.104943	0.194122	0.723516	0.106095	0.0934139	0.187062	0.307675	0.120613	Island
GPC4	0.0912651	0.073979	0.144116	0.0793868	0.0663378	0.129087	0.434584	0.0876417	0.0966134	0.217104	0.120491	Island
C2orf40	0.0935375	0.104754	0.291156	0.212638	0.285483	0.522417	0.298418	0.329823	0.263092	0.383553	0.120461	Island
SLC35F4	0.0748412	0.0942022	0.142042	0.111162	0.11022	0.361414	0.12954	0.233845	0.121141	0.241599	0.120458	Island
ZNF673	0.0272311	0.0279938	0.0485101	0.0306544	0.028053	0.0287475	0.409849	0.0299165	0.0357392	0.156171	0.120432	Island
FAM58A	0.00648844	0.00732052	0.0227548	0.0166265	0.00710593	0.00875351	0.380509	0.018034	0.0154958	0.135765	0.12027	Island
MYCN	0.0554341	0.0399125	0.0634706	0.059151	0.0584817	0.415091	0.0502804	0.0758692	0.0603678	0.180414	0.120046	Island
PNPLA5	0.0772563	0.0839094	0.186482	0.115437	0.145293	0.332176	0.260921	0.21399	0.149071	0.269029	0.119958	Island
TCTEX1D1	0.0835391	0.0940096	0.322834	0.126992	0.193597	0.437041	0.32758	0.237911	0.214474	0.334177	0.119703	Island
GABRG3	0.0577597	0.0755173	0.191313	0.102375	0.160852	0.4619	0.212914	0.138207	0.151513	0.271007	0.119494	Island
RASL10A	0.0199458	0.0138701	0.0396708	0.0421733	0.0141283	0.25918	0.0723119	0.122895	0.0319908	0.151462	0.119471	Island
SLC17A9	0.0977356	0.10853	0.145077	0.154241	0.143777	0.572745	0.115863	0.112834	0.147698	0.267147	0.119449	Island
CHL1	0.0435203	0.0814902	0.10181	0.105439	0.201386	0.443419	0.185117	0.137821	0.136212	0.255452	0.119241	Island
LINC01314	0.07427	0.08974	0.11123	0.07292	0.08508	0.12319	0.14387	0.3595	0.0897433	0.208853	0.11911	Island
SYT6	0.0547478	0.0491754	0.093579	0.120971	0.07294	0.226309	0.272765	0.145302	0.0958299	0.214792	0.118962	Island
ADAM19	0.0326169	0.0343887	0.115223	0.0450493	0.0398857	0.444259	0.0604399	0.0519945	0.0667192	0.185564	0.118845	Island
ZFP28	0.0386379	0.0163056	0.249596	0.0396213	0.0476319	0.617215	0.0377896	0.0380219	0.112283	0.231009	0.118725	Island
FAM123B	0.0687234	0.0907803	0.110935	0.0723422	0.0789106	0.0975823	0.453367	0.0663347	0.0873958	0.205761	0.118366	Island
BEX4	0.0426513	0.0352654	0.0407547	0.0447127	0.0347725	0.0390016	0.387855	0.0474617	0.04008	0.158106	0.118026	Island
MIR129-2	0.0261753	0.0317153	0.381334	0.0745557	0.0777683	0.514018	0.0605996	0.312918	0.177886	0.295845	0.117959	Island
THOC2	0.0335406	0.0265147	0.0500503	0.0322198	0.0389416	0.0550812	0.383854	0.035573	0.0404039	0.158169	0.117765	Island
TAF1	0.0246649	0.0234797	0.0404181	0.0230382	0.0335577	0.0332511	0.384804	0.0322255	0.032338	0.150094	0.117756	Island
UPF3B	0.0366255	0.0368246	0.062385	0.0384631	0.0397315	0.0884121	0.372486	0.0323553	0.0468599	0.164418	0.117558	Island
SLC25A43	0.0345388	0.0409538	0.0425539	0.0432343	0.0353011	0.0374942	0.400593	0.0354392	0.0403631	0.157842	0.117479	Island
RBBP7	0.0508798	0.0342473	0.0655189	0.0514043	0.0413828	0.100827	0.355876	0.0536978	0.0527687	0.170134	0.117365	Island
CCDC53	0.0591516	0.0427598	0.0545701	0.049192	0.0512153	0.0614517	0.388983	0.0566279	0.0516591	0.169021	0.117362	Island
TMTC1	0.0681108	0.0890733	0.16845	0.14318	0.168479	0.480188	0.217254	0.133739	0.160037	0.27706	0.117024	Island
WNK3	0.00594	0.01016	0.02095	0.01234	0.01264	0.01885	0.36671	0.01083	0.01531	0.13213	0.11682	Island
IGFBP2	0.06916	0.07169	0.1687	0.11371	0.09461	0.37368	0.10842	0.24528	0.125673	0.24246	0.116787	Island
CNTNAP5	0.0592452	0.095318	0.234562	0.11901	0.116274	0.268772	0.280518	0.270259	0.156615	0.273183	0.116568	Island
AIFM1	0.0262164	0.0210115	0.0296778	0.024558	0.023552	0.0323602	0.366818	0.0278053	0.0259293	0.142328	0.116399	Island
SYTL4	0.0324152	0.0394759	0.0779606	0.0598388	0.0448086	0.0624309	0.413167	0.0556134	0.0608693	0.177071	0.116201	Island
HCCS	0.0348543	0.0366365	0.0702423	0.0484944	0.0418668	0.0563327	0.415317	0.0372769	0.0535345	0.169642	0.116108	Island
SCT	0.0346252	0.12943	0.696192	0.358388	0.549713	0.803324	0.681079	0.467208	0.534764	0.650537	0.115773	Island
TAF9B	0.0333495	0.0300338	0.0410723	0.0388457	0.0447857	0.049708	0.383562	0.0387357	0.0415679	0.157335	0.115767	Island
SLC10A3	0.0221418	0.0187844	0.140965	0.0293534	0.0237275	0.0243458	0.491465	0.0252134	0.0646818	0.180341	0.11566	Island
VSX1	0.0932382	0.0827506	0.294866	0.135793	0.191369	0.373252	0.337518	0.25638	0.207343	0.322383	0.115041	Island
IDS	0.0342357	0.0267963	0.0493846	0.0406583	0.0343666	0.0484423	0.382865	0.0381507	0.0414698	0.156486	0.115016	Island
LONRF3	0.083317	0.0839492	0.11375	0.0825785	0.0923143	0.0856226	0.462139	0.0857092	0.0962141	0.211157	0.114943	Island
TBC1D25	0.0813255	0.0889476	0.161268	0.10901	0.119123	0.190568	0.444278	0.099299	0.1298	0.244715	0.114915	Island
RNF113A	0.039524	0.0388914	0.0518986	0.0323265	0.03414	0.0332651	0.387403	0.0423325	0.039455	0.154333	0.114878	Island
DPP6	0.0749565	0.0874767	0.11834	0.174803	0.13106	0.356067	0.233353	0.179137	0.141401	0.256185	0.114784	Island
HSD17B10	0.0513359	0.0468386	0.0976443	0.0724893	0.0579603	0.156028	0.348039	0.0680985	0.0760313	0.190722	0.114691	Island
CLVS2	0.0816267	0.0990384	0.113818	0.212134	0.104595	0.424578	0.203552	0.145729	0.143516	0.257953	0.114437	Shore
SNAP91	0.0503269	0.0558036	0.127245	0.0919542	0.106377	0.41292	0.161931	0.0934974	0.108526	0.222783	0.114257	Island
NUP62CL	0.0749844	0.0849938	0.0793462	0.0804755	0.0709696	0.144217	0.364701	0.0642438	0.0769304	0.191054	0.114124	Island
RBMX2	0.0129128	0.0126419	0.0193636	0.0203482	0.010297	0.0234669	0.343841	0.0241766	0.0166696	0.130495	0.113825	Island
ARHGEF6	0.0469484	0.0386875	0.0564387	0.0639293	0.0594078	0.0667241	0.398594	0.0557809	0.0599253	0.1737	0.113774	Island
ZNF185	0.0072858	0.00787754	0.0140206	0.0075609	0.0107247	0.0150291	0.338656	0.019756	0.0107688	0.12448	0.113712	Island
PHOX2A	0.0509362	0.0573838	0.0904177	0.0786409	0.0631371	0.333872	0.0959482	0.143321	0.0773986	0.191047	0.113649	Island
WBSCR17	0.104142	0.117167	0.152534	0.14956	0.157668	0.294841	0.222267	0.282676	0.153254	0.266595	0.113341	Island
SALL3	0.0699802	0.0749689	0.200146	0.184188	0.0882862	0.331168	0.241243	0.239525	0.15754	0.270645	0.113105	Island
PHF19	0.010021	0.0146373	0.0239895	0.0127366	0.00341573	0.347839	0.0158751	0.0155056	0.0133806	0.126407	0.113026	Island
SDK2	0.0646301	0.0537055	0.0840675	0.0649979	0.0570635	0.234175	0.096236	0.214388	0.0687096	0.1816	0.11289	Island
ZBTB33	0.0507782	0.0340307	0.0608391	0.0379197	0.0499204	0.089448	0.352849	0.0448975	0.0495597	0.162398	0.112838	Island
USP11	0.0515491	0.0454622	0.075823	0.0556905	0.0682409	0.0633005	0.410895	0.0638265	0.0665848	0.179341	0.112756	Shore
CYYR1	0.0320867	0.0470344	0.0974934	0.0684658	0.0621046	0.366318	0.132487	0.0674433	0.0760213	0.188749	0.112728	Island
MAGT1	0.0304422	0.0304156	0.0297537	0.0367786	0.0254877	0.0631051	0.337169	0.0299265	0.0306733	0.1434	0.112727	Island
PKP1	0.046163	0.049123	0.0590234	0.0726214	0.0548701	0.345907	0.115758	0.0620535	0.0621716	0.174573	0.112401	Island
ZMAT1	0.0223713	0.0193261	0.0577678	0.0356728	0.0182149	0.0667163	0.34543	0.0366565	0.0372185	0.149601	0.112382	Island
GPX7	0.0644658	0.0660001	0.0871484	0.0607373	0.0791059	0.258224	0.16275	0.142995	0.0756639	0.18799	0.112326	Island
HIST1H1B	0.0271814	0.0281484	0.0352024	0.0564025	0.0408226	0.406294	0.0319134	0.0308845	0.0441425	0.156364	0.112222	Island
HDAC6	0.0723985	0.0685093	0.207062	0.0905601	0.0678178	0.30965	0.315224	0.0771777	0.121813	0.234017	0.112204	Island
GRIN3A	0.0441102	0.0360379	0.185749	0.0780311	0.0743731	0.495687	0.0775287	0.101531	0.112718	0.224916	0.112198	Island
SCML2	0.0316182	0.02573	0.030817	0.0406418	0.04029	0.0234982	0.388003	0.0367319	0.0372496	0.149411	0.112162	Island
WDR13	0.00755162	0.0057543	0.0263036	0.000102819	0.0126089	0.00696874	0.365517	0.00242813	0.0130051	0.124971	0.111966	Island
IRS4	0.00592522	0.0177759	0.0274355	0.0133793	0.0112412	0.0129569	0.342236	0.0319422	0.017352	0.129045	0.111693	Island
HCFC1	0.0209467	0.0181079	0.0123122	0.0254951	0.0221484	0.0229665	0.356168	0.0153905	0.0199852	0.131508	0.111523	Island
COL4A2	0.0682428	0.0138188	0.0463014	0.075088	0.0212325	0.217001	0.0532966	0.206805	0.0475407	0.159034	0.111494	Island
PORCN	0.0571371	0.0492267	0.08259	0.0666113	0.0655929	0.0822212	0.399037	0.0676491	0.071598	0.182969	0.111371	Island
CDO1	0.0328317	0.033347	0.115551	0.0893474	0.109164	0.402124	0.0706452	0.174927	0.104687	0.215899	0.111211	Island
SHROOM4	0.0109426	0.012701	0.0264781	0.0245001	0.0142291	0.0359266	0.343051	0.0197257	0.0217358	0.132901	0.111165	Island
FSD1	0.0384491	0.045756	0.183949	0.0535347	0.113822	0.307301	0.137415	0.239486	0.117102	0.228067	0.110965	Island
LASS2	0.035197	0.0430739	0.0439485	0.0469672	0.0457652	0.363848	0.054166	0.0515175	0.0455603	0.15651	0.11095	Island
LINC01231	0.0851318	0.0981506	0.142066	0.239536	0.127312	0.426778	0.157507	0.257475	0.169638	0.280587	0.110948	Island
LOC100272228	0.0230176	0.0231232	0.0274712	0.0331514	0.0224751	0.0208568	0.366596	0.0280838	0.0276992	0.138512	0.110813	Island
OPHN1	0.042159	0.0456509	0.0555145	0.0585839	0.054067	0.0778176	0.366594	0.0561216	0.0560551	0.166844	0.110789	Island
EMILIN3	0.0677007	0.0794761	0.123914	0.166377	0.0945585	0.327425	0.197629	0.192147	0.128283	0.239067	0.110784	Island
IDH3G	0.0435866	0.0453866	0.0448988	0.04887	0.0441502	0.0425744	0.373766	0.0531522	0.045973	0.156498	0.110525	Island
TPBGL	0.0340034	0.0246172	0.0361644	0.0577685	0.0259021	0.0536179	0.0906944	0.306805	0.039945	0.150372	0.110427	Island
MCHR2	0.0684081	0.0642617	0.0766272	0.0775942	0.0935631	0.157149	0.182731	0.239074	0.0825948	0.192985	0.11039	Island
XIAP	0.0451404	0.042605	0.0687835	0.0532801	0.0651355	0.065502	0.403065	0.0493564	0.0623997	0.172641	0.110241	Island
CXorf57	0.0168716	0.0162448	0.016127	0.0230997	0.0185968	0.0251288	0.34734	0.0152053	0.0192745	0.129225	0.10995	Island
SHD	0.092067	0.0977307	0.0741964	0.0856596	0.0723447	0.446698	0.0630662	0.0515621	0.0774002	0.187109	0.109708	Shore
MAP3K7IP3	0.0437394	0.0379124	0.0476258	0.0432798	0.0411652	0.0475451	0.368907	0.0445827	0.0440236	0.153678	0.109655	Island
PSMD10	0.0717794	0.0686878	0.062138	0.0964603	0.0752195	0.0821076	0.398182	0.0812397	0.0779393	0.187177	0.109237	Island
RGS22	0.0775267	0.108597	0.238036	0.141284	0.138251	0.549353	0.157012	0.13798	0.172524	0.281449	0.108925	Island
NKRF	0.0612179	0.0264688	0.0380367	0.0313785	0.0295456	0.0604967	0.323503	0.0416029	0.0329869	0.141867	0.108881	Island
ACTN3	0.0649727	0.106215	0.127676	0.08148	0.111459	0.384027	0.112354	0.149828	0.106872	0.215403	0.108531	Island
FAM120C	0.00805094	5.52101e-05	0.0243575	0.0022866	0.0185436	0.00642478	0.34461	0.0192838	0.0150626	0.123439	0.108377	Island
C2CD4C	0.0300238	0.0382346	0.0378498	0.0344655	0.0390985	0.311204	0.0895644	0.035764	0.0371379	0.145511	0.108373	Island
KCNB1	0.0252662	0.0355354	0.187748	0.0757575	0.0769922	0.432354	0.0678912	0.165265	0.113499	0.221837	0.108337	Island
SUV39H1	0.0766054	0.0817564	0.103322	0.093626	0.105298	0.0753846	0.462008	0.0897141	0.100749	0.209036	0.108287	Shore
SLC2A14	0.0791398	0.104007	0.294908	0.193664	0.375414	0.590884	0.263577	0.334384	0.287995	0.396282	0.108286	Island
GDI1	0.00558	0.00589	0.00915	0.01393	0.00651	0.00438	0.33651	0.01341	0.00986333	0.1181	0.108237	Island
LDOC1	0.0194087	0.0240953	0.0314052	0.0100337	0.0262716	0.00926948	0.363599	0.0194999	0.0225702	0.130789	0.108219	Island
CNIH3	0.0720489	0.0818823	0.159195	0.107944	0.102133	0.106048	0.283007	0.304658	0.123091	0.231237	0.108147	Island
CRHR2	0.0261553	0.0277694	0.04707	0.0702109	0.0775353	0.273276	0.17345	0.0720569	0.0649387	0.172928	0.107989	Island
HTRA3	0.0621453	0.057521	0.164219	0.107402	0.104727	0.407651	0.20311	0.0892477	0.125449	0.233336	0.107887	Island
WDR13	0.0552969	0.056204	0.0532629	0.0598698	0.0443877	0.0541325	0.370449	0.0564421	0.0525068	0.160341	0.107835	Shore
CHRDL1	0.0662937	0.0624114	0.0812812	0.0985196	0.090445	0.123204	0.405386	0.0651272	0.0900819	0.197906	0.107824	Island
MCHR2	0.04138	0.06011	0.11719	0.08019	0.09088	0.21992	0.07753	0.31416	0.0960867	0.20387	0.107783	Island
FAM156A	0.01246	0.01706	0.02708	0.01232	0.02068	0.04299	0.32706	0.01296	0.0200267	0.12767	0.107643	Island
HOXC12	0.0922672	0.100566	0.209495	0.13466	0.127441	0.389368	0.190888	0.214178	0.157198	0.264811	0.107613	Island
DLG3	0.0527926	0.0570163	0.0717606	0.0679241	0.0624575	0.0656147	0.366778	0.0920883	0.0673807	0.174827	0.107446	Shore
UBQLN2	0.0400973	0.0488327	0.0673991	0.0569624	0.0542044	0.0627669	0.374376	0.0635025	0.059522	0.166882	0.10736	Island
DYNLT3	0.0530508	0.0446704	0.0522154	0.0485492	0.0400241	0.0383865	0.383963	0.0404957	0.0469296	0.154282	0.107352	Island
PRICKLE3	0.0375026	0.081047	0.0844843	0.0610221	0.0516135	0.0456991	0.436773	0.0365107	0.0657066	0.172994	0.107288	Shore
BCL6B	0.0710272	0.085767	0.101436	0.159649	0.104224	0.422472	0.0791575	0.18508	0.12177	0.228903	0.107133	Island
MAOA	0.0596919	0.045325	0.068388	0.070985	0.0606504	0.0854668	0.376874	0.0590636	0.0666745	0.173801	0.107127	Island
ZSCAN1	0.0752381	0.0785739	0.33476	0.129206	0.152921	0.531264	0.104454	0.302527	0.205629	0.312749	0.10712	Island
MAGEE1	0.0600189	0.0396405	0.0686026	0.0517149	0.0486218	0.0618618	0.250409	0.17716	0.0563131	0.163144	0.10683	Shore
RIMS2	0.0106316	0.0525319	0.0271368	0.0744032	0.383673	0.317663	0.430286	0.057038	0.161738	0.268329	0.106592	Island
WT1-AS	0.0683055	0.0535733	0.193394	0.0893715	0.324478	0.420893	0.125888	0.379728	0.202415	0.308836	0.106422	Island
TCF7	0.0751684	0.0733259	0.0825467	0.0849627	0.0845877	0.404362	0.0910559	0.0754578	0.0840324	0.190292	0.10626	Island
BEX2	0.0297423	0.0306004	0.0413086	0.0355817	0.0283582	0.0323881	0.353597	0.0376092	0.0350828	0.141198	0.106115	Island
CAPZB	0.0312263	0.0282663	0.0395634	0.0381072	0.0386962	0.345103	0.0503767	0.0382335	0.0387889	0.144571	0.105782	Shore
KCND2	0.0423043	0.0399608	0.0562503	0.0486788	0.0505267	0.195351	0.218318	0.0586057	0.0518186	0.157425	0.105606	Island
PRAF2	0.0384762	0.0310685	0.0410156	0.0370675	0.0357374	0.0475761	0.347004	0.0358558	0.0379402	0.143479	0.105538	Island
RBM10	0.0131	0.02851	0.09124	0.03081	0.04685	0.04982	0.38978	0.04513	0.0563	0.161577	0.105277	Island
WNK4	0.0636688	0.0736274	0.173463	0.0945351	0.118954	0.391946	0.123444	0.186639	0.128984	0.23401	0.105026	Island
UBE2A	0.108933	0.0795785	0.149947	0.108166	0.102475	0.155343	0.425376	0.0947023	0.120196	0.22514	0.104944	Island
RNF128	0.0614656	0.0495837	0.0673187	0.0609416	0.0560104	0.0565137	0.379787	0.0628029	0.0614236	0.166368	0.104944	Island
RBMX	0.0891264	0.074263	0.116299	0.10414	0.080364	0.121727	0.402533	0.0906759	0.100268	0.204978	0.104711	Island
HOXA9	0.070355	0.0581145	0.354565	0.209347	0.133445	0.483912	0.432567	0.0950082	0.232452	0.337162	0.10471	Island
EBP	NA	0.0119445	0.0195232	0.010879	0.00046565	0.0109053	0.328513	0.00549702	0.0102893	0.114972	0.104682	Island
TTC34	0.0678369	0.0679256	0.423219	0.190696	0.190826	0.553521	0.312744	0.251902	0.268247	0.372722	0.104475	Island
RAB9B	0.0859159	0.10478	0.145841	0.139606	0.113653	0.200467	0.429653	0.0820697	0.133033	0.237397	0.104364	Island
ST6GAL2	0.0298163	0.0300264	0.19232	0.0967264	0.0857955	0.137553	0.195606	0.354552	0.124947	0.229237	0.104289	Island
CCDC37	0.0576017	0.0740774	0.0902554	0.110387	0.100793	0.415115	0.100654	0.0984919	0.100478	0.204754	0.104275	Island
CAST	0.0609057	0.050712	0.0696918	0.0665863	0.0765749	0.383953	0.069766	0.0719008	0.070951	0.175207	0.104256	Island
MACROD2	0.0677168	0.0900488	0.140974	0.145257	0.178313	0.189684	0.162842	0.422493	0.154848	0.25834	0.103492	Island
PDHA1	0.0240705	0.0149615	0.041611	0.0225788	0.0262641	0.0358225	0.336024	0.0288595	0.0301513	0.133569	0.103417	Island
FADS6	0.0971542	0.0751286	0.139237	0.136669	0.0933722	0.440098	0.123353	0.115875	0.123093	0.226442	0.103349	Island
CENPV	0.0645381	0.0822101	0.0518876	0.101969	0.0625716	0.345784	0.066189	0.114278	0.0721427	0.175417	0.103274	Island
CASK	0.0184901	0.0192224	0.0330933	0.0259075	0.0254483	0.0304538	0.338441	0.0253389	0.0281497	0.131411	0.103261	Island
ARHGEF10	0.0224084	0.0583101	0.0826271	0.0661829	0.0726453	0.324657	0.115182	0.0913537	0.0738184	0.177064	0.103246	Island
CHRNA7	0.0331778	0.0428154	0.0555037	0.0431939	0.0570022	0.362924	0.0558613	0.0465309	0.0518999	0.155106	0.103206	Island
HOXA7	0.0475127	0.0481763	0.333506	0.112622	0.0974696	0.430824	0.229635	0.190598	0.181199	0.283686	0.102487	Island
CBLN4	0.0786386	0.0881163	0.146862	0.234452	0.178484	0.423315	0.260293	0.183437	0.186599	0.289015	0.102416	Island
SFMBT2	0.0764446	0.102781	0.101969	0.0946	0.111016	0.333086	0.194924	0.0863363	0.102528	0.204782	0.102254	Island
FAM78B	0.0256783	0.0207227	0.0259786	0.0357041	0.0302377	0.312483	0.0490677	0.0360347	0.0306401	0.132528	0.101888	Island
TUNAR	0.0207207	0.0187399	0.057334	0.0486886	0.0471255	0.286359	0.108853	0.0627415	0.0510494	0.152651	0.101602	Island
TCEAL1	0.040189	0.0314343	0.044732	0.0430067	0.0370557	0.0388447	0.354839	0.0358336	0.0415981	0.143172	0.101574	Island
CD44	0.094111	0.0797754	0.0726751	0.0784176	0.122665	0.351271	0.138163	0.0889244	0.0912525	0.192786	0.101534	Shore
ZNF880	0.0373394	0.0430807	0.176519	0.0708865	0.0810556	0.356972	0.0946701	0.180282	0.109487	0.210641	0.101154	Shore
SYTL4	0.0525346	0.047524	0.099143	0.0538157	0.120347	0.0407721	0.435277	0.100017	0.0911019	0.192022	0.10092	Island
CDKL5	0.0101579	0.00298473	0.0151141	0.00950189	0.0122501	0.0250388	0.299625	0.0144235	0.0122887	0.113029	0.100741	Island
TFE3	0.0359046	0.030221	0.0458579	0.0305885	0.0295178	0.0292841	0.325856	0.0525184	0.0353214	0.135886	0.100565	Island
IL17D	0.0580243	0.0545421	0.0659298	0.0754984	0.0596672	0.376628	0.0654668	0.0595185	0.0670318	0.167205	0.100173	Island
RIPPLY2	0.0453108	0.043926	0.113829	0.139024	0.130851	0.3653	0.152201	0.166465	0.127901	0.227989	0.100087	Island
